# Supplementary material for: PPI-hotspotID for detecting protein–protein interaction hot spots from the free protein structure
Source: eLife. 2024 Sep 16;13:RP96643. doi: 10.7554/eLife.96643 (PMC11405013; doi:10.7554/eLife.96643)
Supplement: Figure 2—source data 2. [file elife-96643-fig2-data2.zip]

Archive with 21 entries (21 files):
- Source_Data_Fig2/Act_11.tif
- Source_Data_Fig2/Act_epi.tif
- Source_Data_Fig2/Actin_9.tif
- Source_Data_Fig2/Actin_epi.tif
- Source_Data_Fig2/co_IPeEF2_16.tif
- Source_Data_Fig2/co_IPeEF2_3.tif
- Source_Data_Fig2/co_IPeEF2_epi.tif
- Source_Data_Fig2/eEF2_CP2 IP_epi.tif
- Source_Data_Fig2/eEF2_CP2 IP_epi_7.tif
- Source_Data_Fig2/eEF2_CP2coIP_9contrast.tif
- Source_Data_Fig2/eEF2_CP2coIP_epi.tif
- Source_Data_Fig2/flagAb_14.tif
- Source_Data_Fig2/flagAb_epi.tif
- Source_Data_Fig2/HIF_eEF2_CP2_11.tif
- Source_Data_Fig2/HIF_eEF2_CP2_3.tif
- Source_Data_Fig2/HIF_eEF2_CP2_4.tif
- Source_Data_Fig2/HIF_eEF2_CP2_6.tif
- Source_Data_Fig2/HIF_eEF2_CP2_epi.tif
- Source_Data_Fig2/HIF1_eEF2_20sh_3.tif
- Source_Data_Fig2/HIF1_eEF2_20sh_epi.tif
- Source_Data_Fig2/S35Met061815.tif
